# Supplementary material for: Independent Validation of a Machine Learning Classifier for Predicting Mediastinal Lymph Node Metastases in Non-Small Cell Lung Cancer Using Routinely Obtainable [18F]FDG-PET/CT Parameters
Source: Curr Oncol. 2025 Dec 1;32(12):679. doi: 10.3390/curroncol32120679 (PMC12732160; doi:10.3390/curroncol32120679)
Supplement: Supplementary file 1 [file curroncol-32-00679-s001.zip]

Archive with 3 entries (3 files):
- Table S1-RQS_sheet.pdf
- Table S2-STARD-2015-Checklist.pdf
- Table S3-TRIPOD_check_list.pdf
